# Supplementary material for: Unraveling the Secrets of a Double-Life Fungus by Genomics: Ophiocordyceps australis CCMB661 Displays Molecular Machinery for Both Parasitic and Endophytic Lifestyles
Source: J Fungi (Basel). 2023 Jan 13;9(1):110. doi: 10.3390/jof9010110 (PMC9864599; doi:10.3390/jof9010110)
Supplement: Supplementary file 1 [file jof-09-00110-s001.zip]

Archive with 1 entries (1 files):
- jof-2114354-Supplementary material.pdf
